# Supplementary material for: Metabolomic Profiling, In Vitro Antimalarial Investigation and In Silico Modeling of the Marine Actinobacterium Strain Rhodococcus sp. UR111 Associated with the Soft Coral Nephthea sp
Source: Antibiotics (Basel). 2022 Nov 15;11(11):1631. doi: 10.3390/antibiotics11111631 (PMC9686727; doi:10.3390/antibiotics11111631)
Supplement: Supplementary file 1 [file antibiotics-11-01631-s001.zip]

Archive with 1 entries (1 files):
- antibiotics-1976616-supplementary.pdf
